# Supplementary material for: Clinical Relevance of FOXP3, PD-L1, PD-1, and miR-155 Gene Expression and Genetic Variants in HPV-Negative Oral Carcinomas
Source: Int J Mol Sci. 2025 Jul 25;26(15):7218. doi: 10.3390/ijms26157218 (PMC12347458; doi:10.3390/ijms26157218)
Supplement: Supplementary file 1 [file ijms-26-07218-s001.zip]

Archive with 1 entries (1 files):
- ijms-3702775-supplementary.pdf
